# Supplementary material for: Transcriptomic Evidence Reveals the Dysfunctional Mechanism of Synaptic Plasticity Control in ASD
Source: Genes (Basel). 2024 Dec 25;16(1):11. doi: 10.3390/genes16010011 (PMC11764921; doi:10.3390/genes16010011)
Supplement: Supplementary file 1 [file genes-16-00011-s001.zip]

Archive with 13 entries (13 files):
- File S1 Composition of nodes in Signal Network.xlsx
- File S10 Targeted ncRNA with sub-pathway nodes.xlsx
- File S11 String interactions with sub-pathway nodes.xlsx
- File S12 SFARI with sub-pathway nodes.xlsx
- File S2 Regulation edges in Signal Network.xlsx
- File S3 Syngo_annotations.xlsx
- File S4 Annotation_SIGNOR and SignaLink_Omnipath.xlsx
- File S5 mSiReN - network structure overall.csv
- File S6 The activated nodes and edges from NIVaCaR.xlsx
- File S7 Nodes Information and DE analysis about translation control.xlsx
- File S8 ProComReN weights in best model.xlsx
- File S9 The variation (sd) for cell types.xlsx
- Supplementary Figures and Tables.pdf
