# Supplementary material for: Transcriptomic Evidence Reveals the Dysfunctional Mechanism of Synaptic Plasticity Control in ASD
Source: Genes (Basel). 2024 Dec 25;16(1):11. doi: 10.3390/genes16010011 (PMC11764921; doi:10.3390/genes16010011)
Supplement: Supplementary file 1 [file genes-16-00011-s001.zip › File S12 SFARI with sub-pathway nodes.xlsx]

## Sheet: Sheet 1
gene-symbol
