# Supplementary material for: Transcriptomic Evidence Reveals the Dysfunctional Mechanism of Synaptic Plasticity Control in ASD
Source: Genes (Basel). 2024 Dec 25;16(1):11. doi: 10.3390/genes16010011 (PMC11764921; doi:10.3390/genes16010011)
Supplement: Supplementary file 1 [file genes-16-00011-s001.zip › File S6 The activated nodes and edges from NIVaCaR.xlsx]

## Sheet: L23_nodes
Nodes

## Sheet: L23_edges
carnival_edges_names

## Sheet: L4_nodes
Nodes

## Sheet: L4_edges
carnival_edges_names

## Sheet: L56_nodes
Nodes

## Sheet: L56_edges
carnival_edges_names

## Sheet: L56CC_nodes
Nodes

## Sheet: L56CC_edges
carnival_edges_names

## Sheet: INPV_nodes
Nodes

## Sheet: INPV_edges
carnival_edges_names

[truncated: 6 more sheets: INSST_nodes, INSST_edges, INSV2C_nodes, INSV2C_edges, INVIP_nodes, INVIP_edges]
